# Supplementary material for: Eritoran Attenuates Hepatic Inflammation and Fibrosis in Mice with Chronic Liver Injury
Source: Cells. 2021 Jun 21;10(6):1562. doi: 10.3390/cells10061562 (PMC8235164; doi:10.3390/cells10061562)
Supplement: Supplementary file 1 [file cells-10-01562-s001.zip]

Archive with 1 entries (1 files):
- cells-1216210-supplementary.pdf
